# Supplementary material for: Liposomal Encapsulated FSC231, a PICK1 Inhibitor, Prevents the Ischemia/Reperfusion-Induced Degradation of GluA2-Containing AMPA Receptors
Source: Pharmaceutics. 2021 Apr 30;13(5):636. doi: 10.3390/pharmaceutics13050636 (PMC8146086; doi:10.3390/pharmaceutics13050636)
Supplement: Supplementary file 1 [file pharmaceutics-13-00636-s001.zip]

Archive with 1 entries (1 files):
- pharmaceutics-1176607-supplementary.pdf
